# Supplementary material for: Environmental management education using immersive virtual reality in asthmatic children in Korea: a randomized controlled study (secondary publication)
Source: J Educ Eval Health Prof. 2022 Jul 11;19:15. doi: 10.3352/jeehp.2022.19.15 (PMC9386170; doi:10.3352/jeehp.2022.19.15)
Supplement: Supplementary file 1 [file jeehp-19-15-dataset1.xlsx]

## Sheet: VR교육명단 1차
																													ACT(교육전)								설문1(인식도/처음에만)							설문2(기억력/교육직후)
연번	군	1차	연령	성별	부천식	모천식	Hb	Eo	lgE	ECP	FEV1	FEV1p	FVC	FVCp	FEV1/FVC	FEF2575	FEF2575p	FeNO	PC20	Atopy	HDM	Mold	Animal	Pollen	CR	ICS	LABA	MTL	문1	문2	문3	문4	문5	문6	문7	합계	문1	문2	문3	문4	문5	합계	100점환산	문1	문2	문3	문4	문5	문6
1	1	2020-09-23	10.8	2	0	0	12.8	1.8	821	17.5	2.3	79	2.48	71	93	3.16	110	9	3.09	1	1	0	1	1	0	1	1	1	2	3	1	3	5	5	5	24	1	1	1	1	1	5	100	5	3	1	1	1	1
2	1	2020-08-26	14.5	1	0	0	12.9	6.4	2263.8	8.08	2.93	87	3.59	98	81	2.76	73	45	0.59	1	1	1	1	1	0	1	1	1	5	4	5	5	4	-	-	23	1	1	1	1	1	5	100	3	2	1	1	1	1
3	1	2020-09-16	8.6	1	0	0	13.4	6.7	210.4	16.2	1.77	93	2.42	114	73	1.52	66	13	0.11	1	1	0	0	1	0	1	1	1	2	2	2	3	2	5	5	21	1	1	1	0	1	4	80	4	3	1	1	1	1
4	1	2020-08-19	10.7	1	0	0	12.7	1.9	224.5	9.78	2.05	87	2.42	94	85	2.17	79	26	1.48	1	1	1	0	0	0	1	1	1	3	3	3	3	5	5	5	27	1	1	1	1	1	5	100	5	3	1	1	1	1
5	1	2020-09-14	11.2	1	0	0	13.2	0.7	163.2	4.14	2.27	79	2.49	79	91	3.57	109	12	50	1	1	0	0	0	0	1	1	1	2	2	2	3	5	5	5	24	0	1	1	1	0	3	60	4	2	1	1	1	1
6	1	2020-07-29	10.7	2	0	0	12.2	3.7	589.3	6.59	1.97	70	2.29	68	86	2.19	79	23	0.78	1	1	0	1	1	0	1	1	1	2	3	2	3	5	5	5	25	0	0	1	1	1	3	60	3	2	0	1	0	0
7	1	2020-07-29	12.9	1	0	0	11.8	7.4	233.8	5.64	2.51	83	3.08	94	82	2.63	77	29	2.49	1	1	0	0	1	0	1	1	1	5	5	5	5	4	-	-	24	1	1	1	1	1	5	100	3	3	0	1	0	1
8	1	2020-09-23	14.5	2	0	0	13	1.5	70.8	71	2.74	82	3.02	74	91	3.8	106	11	26.18	1	0	0	1	1	0	1	1	1	5	5	5	5	3	-	-	23	1	0	1	1	1	4	80	5	3	1	1	1	1
9	1	2020-08-24	13.2	2	0	0	13.8	7.4	1508.8	2	2.61	80	3.12	78	83	2.85	83	125	2.93	1	1	1	1	1	0	1	1	1	5	5	5	5	3	-	-	23	1	0	1	1	1	4	80	5	3	1	1	1	1
10	1	2020-09-09	11.3	1	0	0	14.7	9.9	716.2	16.4	2.32	86	2.75	93	84	2.5	81	13	24.07	1	1	0	1	1	0	1	1	1	2	2	2	3	4	4	5	22	1	1	1	0	1	4	80	5	3	1	1	1	1
11	1	2020-08-26	8.5	1	0	0	13.7	1.4	188	16.8	1.74	95	2.03	100	86	1.85	83	13	50	1	1	0	0	0	0	1	1	1	1	3	2	3	4	5	5	23	0	1	1	1	0	3	60	3	2	1	1	1	1
12	1	2020-09-21	9.2	2	0	0	12.7	1	111	2	1.75	69	1.95	65	90	2.25	94	10	2.5	1	1	0	1	1	0	1	1	1	3	2	2	3	5	5	5	25	0	1	1	1	1	4	80	5	4	1	1	1	1
13	1	2020-08-26	13.2	2	0	0	12.5	2.7	560.3	3.11	2.72	80	2.84	68	96	3.74	103	13	34.07	1	1	1	0	1	0	1	1	1	5	5	5	5	5	-	-	25	1	1	1	1	0	4	80	5	3	1	1	1	1
14	1	2020-08-26	16.4	1	0	0	14.8	2.2	1180.9	9.74	3.38	90	4.39	108	77	2.87	69	46	50	1	1	0	1	1	0	1	1	1	5	5	5	2	4	-	-	21	1	1	1	1	1	5	100	4	3	1	1	1	1
15	1	2020-08-26	12.9	1	0	0	14.2	2.2	104.3	51.5	2.95	83	3.63	94	81	2.91	74	33	50	1	1	0	0	0	0	1	0	1	4	3	5	5	4	-	-	21	1	1	1	1	1	5	100	5	4	1	1	1	1
16	2	2020-08-26	12.7	1	0	0	15.1	2.2	39	15.1	3	85	3.71	97	81	2.86	73	33	1.12	1	1	1	1	0	0	1	1	1	3	2	4	5	3	-	-	17	1	1	1	0	1	4	80	5	4	1	1	1	1
17	2	2020-09-23	9.9	1	0	0	12.5	8.8	4298.1	24	2.52	109	2.65	104	95	3.19	118	5	13.89	1	1	0	1	1	1	1	1	1	3	2	3	3	4	4	5	24	1	0	0	1	1	3	60	5	3	1	1	1	1
18	2	2020-09-23	10.9	2	0	0	12.2	4.7	1118.3	32.1	2.32	76	2.43	66	96	3.74	122	9	2.78	1	1	0	1	1	0	1	1	1	3	2	3	3	5	5	5	26	0	0	1	1	1	3	60	5	4	1	1	1	1
19	2	2020-08-19	11.9	1	0	0	13.9	11	158.9	31.7	2.11	91	2.3	91	92	3.12	116	35	0.21	1	1	0	1	1	0	1	1	1	3	3	3	3	5	5	5	27	1	0	1	0	1	3	60	4	2	1	1	1	1
20	2	2020-09-23	9.6	1	0	0	12.4	3.6	125.8	2	1.67	84	1.83	83	92	2.44	102	5	50	1	1	1	0	0	0	1	1	1	1	1	2	3	5	5	5	22	0	1	0	1	1	3	60	4	4	1	1	1	1
21	2	2020-08-31	12.7	1	0	0	12.9	2.6	134.8	6.16	2.4	77	3.09	92	78	2.09	60	10	15.7	1	1	1	1	1	0	0	0	1	5	5	4	5	5	-	-	24	1	1	1	1	1	5	100	5	4	1	1	1	1
22	2	2020-09-09	8.3	1	0	0	13.6	8.3	122	6.75	1.89	101	2.17	105	87	2.3	101	5	4.77	1	1	0	0	1	0	1	1	1	3	2	3	3	5	5	5	26	0	1	1	1	0	3	60	5	4	1	1	1	1
23	2	2020-08-26	15.3	1	0	0	14.8	4.6	411.3	22.1	3.87	115	4.05	110	96	5.51	147	21	1.11	1	1	0	1	0	0	1	1	1	5	1	5	5	4	-	-	20	1	1	1	1	1	5	100	2	3	1	1	1	1
24	2	2020-08-26	15.5	2	0	0	14.4	4.8	78.9	41.5	3.01	88	3.08	73	98	3.78	102	16	0.22	1	1	1	1	1	1	1	1	1	5	5	5	5	5	-	-	25	1	1	1	0	1	4	80	5	4	1	1	1	1
25	2	2020-09-02	9.9	2	0	0	11.8	3.4	73.9	11	2.11	76	2.33	70	90	2.52	93	10	0.61	1	1	0	0	0	0	1	1	1	3	2	3	2	4	5	5	24	1	1	1	1	1	5	100	5	3	1	1	1	1
26	2	2020-09-16	11.5	1	0	0	-	-	-	-	2.2	90	2.61	97	84	2.33	82	8	2.18	1	1	1	1	1	0	1	1	1	3	3	3	3	5	5	5	27	1	1	0	1	1	4	80	5	4	1	1	1	1
27	2	2020-09-21	9.4	1	0	0	13.1	3	167.5	7.25	1.89	82	2.33	92	81	1.89	70	42	2.84	1	1	0	0	0	0	1	1	1	2	3	1	3	1	5	4	19	1	1	1	1	1	5	100	5	3	1	1	1	1
28	2	2020-09-14	8.9	2	0	0	13.5	6	1063.4	67.8	1.69	66	1.82	60	93	2.42	101	11	4.35	1	1	0	0	1	0	1	1	1	3	3	2	3	5	5	5	26	1	1	1	1	1	5	100	5	2	1	1	1	1
29	2	2020-09-14	8.6	1	1	0	12.9	1	212.4	26.4	1.73	90	1.9	89	91	2.34	101	7	10.69	1	1	0	0	1	0	1	1	1	3	2	2	3	4	4	3	21	1	1	1	0	1	4	80	3	0	1	1	1	1
30	2	2020-08-24	9.6	1	0	0	14.5	1.6	1685.9	2.04	2.01	116	2.41	125	84	2.11	99	11	2.19	1	1	0	0	0	0	1	1	1	1	3	2	3	4	5	5	23	1	1	1	1	1	5	100	5	4	1	1	1	1
31	1	2021-01-22	11.9	1	0	0	13	6.4	181.4	13.7	2.56	99	2.96	105	87	2.73	92	12	3.36	1	1	0	0	0	0	1	1	1	3	3	3	3	4	5	5	26	1	1	1	1	1	5	100	5	3	1	1	1	1
32	2	2021-01-22	10.4	2	0	0	14	5.4	148.9	12.2	2.44	80	2.81	77	87	3.09	101	10	1.79	1	1	0	0	1	0	1	1	1	3	2	3	3	5	5	5	26	1	1	1	0	1	4	80	5	3	1	1	1	1
33	1	2021-01-20	9.9	1	0	0	13.2	2.8	116.4	9.7	2.08	90	2.3	91	90	2.48	92	62	2.46	1	1	0	0	0	0	1	1	1	2	2	1	3	5	5	5	23	0	1	1	1	1	4	80	5	2	1	1	1	1
34	2	2021-01-22	8.3	2	0	0	12.2	2.1	97.5	2.08	1.62	76	1.79	72	91	2.47	132	11	6.9	1	1	0	1	1	0	1	1	1	2	3	3	3	3	5	4	23	0	0	1	1	0	2	40	2	2	1	1	1	1
[truncated: 75 more columns]

## Sheet: VR교육명단 2차
																																		교육 전 시행
																																		ACT								설문1(인식도)							설문2(기억력)
연번	군	1차	연령	성별	부천식	모천식	Hb	Eo	lnEo	lgE	lnIgE	ECP	lnECP	FEV1	FEV1p	FVC	FVCp	FEV1/FVC	FEF2575	FEF2575p	FeNO	lnFeNO	PC20	lnPC20	Atopy	HDM	Mold	Animal	Pollen	CR	ICS	LABA	MTL	문1	문2	문3	문4	문5	문6	문7	합계	문1	문2	문3	문4	문5	합계	100점환산	문1
1	1	2021-01-25	11.7	2	0	0	12.7	5	1.60944	1133.1	7.03271	4.45	1.4929	2.85	87	3.14	79	91	4.17	124	24	3.17805	3.58	1.27536	1	1	0	1	1	0	1	1	1	2	2	3	3	5	5	5	25	1	1	1	1	1	5		3
2	1	2021-01-25	12.3	2	0	0	13.2	9	2.19722	389	5.96358	35.9	3.58074	2.65	87	2.79	76	95	3.71	118	24	3.17805	7.97	2.07568	1	1	1	1	0	0	1	1	1	4	3	3	5	3	-	-	18	1	1	1	1	1	5		5
3	1	2021-01-27	11	2	0	0	13.5	0.3	-1.20397	227	5.42495	32	3.46574	2.18	80	2.44	75	89	2.39	89	11	2.3979	50	3.91202	1	1	0	1	1	0	1	0	0	2	2	3	2	5	5	5	24	1	1	1	1	1	5		5
4	1	2021-01-27	14.7	2	0	0	15.6	2.6	0.955511	328.4	5.79423	6.37	1.8516	2.44	70	2.45	58	99	5.8	156	11	2.3979	5.42	1.6901	1	1	0	0	0	0	0	0	1	3	3	5	5	2	-	-	18	1	1	1	0	1	4		4
5	1	2021-02-08	12.5	2	0	0	14.1	6.9	1.93152	190	5.24702	107	4.67283	2.72	92	2.92	82	93	4.02	134	48	3.8712	3.87	1.35325	1	1	0	0	1	0	1	1	1	5	5	5	5	3	-	-	23	1	1	1	1	0	4		3
6	1	2021-02-10	10.4	1	0	0	12.4	2.5	0.916291	88.2	4.47961	7.35	1.9947	2.18	91	2.55	97	86	2.46	88	13	2.56495	12	2.48491	1	1	0	0	0	0	1	0	1	1	1	3	3	4	5	5	22	0	1	1	1	1	4		3
7	1	2021-02-17	15	2	0	0	14.9	14.7	2.68785	1676.7	7.42458	98.6	4.59107	2.27	69	2.9	73	78	1.94	56	110	4.70048	0.1	-2.30259	1	1	0	1	1	0	1	1	1	3	2	2	4	2	-	-	13	1	1	1	0	1	4		5
8	1	2021-02-19	12.7	1	0	0	12.9	1.4	0.336472	53.5	3.97968	4.41	1.48387	2.12	70	3.14	96	67	1.53	45	11	2.3979	8	2.07944	1	1	0	0	0	0	1	0	1	4	4	5	5	3	-	-	21	0	1	1	1	1	4		3
9	1	2021-02-22	17.7	2	0	0	13	1.8	0.587787	19.1	2.94969	6.25	1.83258	2.87	86	3.32	80	87	3.1	85	10	2.30259	8.86	2.18155	1	1	0	0	0	0	1	1	1	5	4	5	5	5	-	-	24	1	1	1	1	1	5		5
10	1	2021-02-22	10	1	0	0	12.7	3.8	1.335	1111	7.01302	18	2.89037	1.52	85	1.78	90	85	1.66	76	5	1.60944	0.15	-1.89712	1	1	0	0	0	0	1	1	1	3	2	2	3	5	5	5	25	1	1	1	1	1	5		3
11	1	2021-02-22	10.7	1	0	0	13	5.1	1.62924	749.8	6.61981	12.6	2.5337	2	83	2.31	88	86	2.32	83	31	3.43399	4.64	1.53471	1	1	0	1	1	0	1	1	1	0	2	3	3	5	5	5	23	1	1	1	1	1	5		3
12	1	2021-02-22	9.2	2	0	0	13.6	1.1	0.0953102	7.3	1.98787	15.1	2.71469	1.88	81	2.03	74	93	2.7	127	6	1.79176	6.11	1.80993	1	0	0	1	0	0	1	1	1	2	2	2	3	5	4	5	23	0	1	1	0	1	3		2
13	1	2021-02-24	8.2	1	0	0	12.6	2	0.693147	58.8	4.07414	2.11	0.746688	1.56	101	1.56	90	100	2.83	145	7	1.94591	2.04	0.71295	1	1	0	0	0	0	1	1	1	3	2	3	3	5	5	5	26	1	1	1	1	1	5		3
14	1	2021-02-24	10.9	1	0	0	13.6	0.1	-2.30259	73.2	4.2932	20.3	3.01062	1.95	77	2.36	85	83	1.99	68	25	3.21888	1.89	0.636577	1	1	0	1	0	0	1	1	1	2	2	2	3	5	5	5	24	1	1	1	1	1	5		4
15	1	2021-03-10	9.2	2	0	0	12.4	2.6	0.955511	606.2	6.40721	21.9	3.08649	1.77	72	1.96	67	91	2.6	112	5	1.60944	19.86	2.98871	1	0	0	0	1	0	0	0	1	2	2	3	3	5	5	5	25	1	0	1	1	1	4		3
16	2	2021-01-25	9.7	1	0	0	14.2	3	1.09861	28.6	3.35341	16.4	2.79728	1.97	81	2.68	100	74	1.58	56	12	2.48491	4.33	1.46557	1	1	0	0	0	0	1	1	1	2	3	2	3	4	5	5	24	0	0	1	1	1	3		4
17	2	2021-01-27	18	1	0	0	15.8	4.7	1.54756	1723	7.45182	17.4	2.85647	3.8	109	4.65	123	82	3.75	97	47	3.85015	0.22	-1.51413	1	1	1	1	1	0	1	1	1	4	3	5	5	4	-	-	21	1	1	1	1	1	5		5
18	2	2021-01-27	11.9	1	1	0	14.4	1.7	0.530628	311.2	5.74044	15.3	2.72785	2.67	87	3.19	96	84	3.09	90	13	2.56495	31.64	3.45442	1	1	0	1	1	0	1	1	1	2	1	2	3	3	4	5	20	1	1	1	0	1	4		3
19	2	2021-01-29	11.8	2	0	0	13.6	2.6	0.955511	348.7	5.85421	2	0.693147	3	85	3.54	82	85	3.18	86	20	2.99573	3.01	1.10194	1	1	0	1	1	0	1	1	1	3	3	2	3	5	4	5	25	1	0	1	1	1	4		3
20	2	2021-02-08	12.5	2	0	0	12.7	3.4	1.22378	183	5.20949	17.9	2.8848	2.72	86	2.97	77	92	3.77	115	11	2.3979	4.75	1.55814	1	0	0	1	1	1	1	1	1	5	4	5	5	4	-	-	23	1	1	1	1	1	5		4
21	2	2021-02-17	17.9	1	1	0	16.7	2.9	1.06471	91	4.51086	7.99	2.07819	3.66	93	5.07	119	72	2.77	64	36	3.58352	50	3.91202	1	1	0	1	1	0	1	1	1	5	5	5	5	5	-	-	25	0	1	1	1	1	4		5
22	2	2021-02-22	9.6	1	0	1	10.5	6	1.79176	258.9	5.55644	9.81	2.2834	1.8	113	1.92	108	94	2.48	124	7	1.94591	0.06	-2.81341	1	1	0	0	1	0	1	0	1	2	3	2	3	5	5	5	25	1	1	1	1	1	5		4
23	2	2021-02-22	13.1	1	0	0	13.6	9.3	2.23001	360.9	5.8886	31.7	3.45632	3.32	97	3.64	98	91	4.04	106	6	1.79176	18.12	2.89702	1	1	0	0	0	0	1	0	1	4	4	2	5	3	-	-	18	1	1	1	1	1	5		5
24	2	2021-02-24	10.9	2	0	0	12.4	2.8	1.02962	123	4.81218	2	0.693147	2	71	2.53	75	79	1.82	65	6	1.79176	1.02	0.0198026	1	1	0	0	0	0	1	1	1	2	2	3	3	5	5	5	25	0	0	0	1	1	2		2
25	2	2021-02-24	12.6	1	0	0	13.3	2	0.693147	104.5	4.64919	4.08	1.4061	3.19	95	3.38	92	94	3.96	106	9	2.19722	13.13	2.5749	1	1	0	0	0	0	1	1	1	5	5	5	5	4	-	-	24	1	0	1	1	1	4		4
26	2	2021-02-24	16.4	1	0	0	14.6	4	1.38629	334.7	5.81323	5	1.60944	3.54	101	4.33	114	82	3.46	89	41	3.71357	16.16	2.78254	1	1	0	0	0	0	1	1	1	5	5	5	5	5	-	-	25	1	1	1	1	1	5		4
27	2	2021-02-24	12.6	1	0	0	14.4	1.7	0.530628	135.1	4.90602	2.81	1.03318	3.63	104	4.62	122	79	3.24	84	10	2.30259	2.56	0.940007	1	0	1	0	1	0	1	1	1	5	4	5	5	5	-	-	24	0	1	1	0	1	3		4
28	2	2021-02-26	13.4	1	0	0	13.9	1.3	0.262364	37.5	3.62434	4.24	1.44456	2.29	76	2.61	80	88	2.51	74	13	2.56495	6.2	1.82455	1	0	1	1	0	0	1	0	1	5	4	5	5	2	-	-	21	1	1	1	1	1	5		5
29	2	2021-02-26	13	2	0	0	12.2	2	0.693147	1821.2	7.50725	9.05	2.20276	2.62	75	2.97	70	88	3.06	84	17	2.83321	50	3.91202	1	1	0	1	1	0	1	1	1	5	4	5	5	3	-	-	22	1	1	1	1	1	5		3
30	2	2021-03-10	15.1	1	0	0	13.7	7.5	2.0149	1072.9	6.97812	56.8	4.03954	3.57	98	3.75	95	95	5.59	139	47	3.85015	9.83	2.28544	1	1	1	1	1	1	1	1	1	3	1	4	5	2	-	-	15	1	1	1	1	1	5		4
[truncated: 99 more columns]

## Sheet: 코드명
1군=VR교육	2군=리플렛교육
교육전	1달후설문=교육후
부=천식있으면=1	부천식없으면=0
설문1(인식도)에서	정답=1	오답=0
설문2(기억력)	정답=1	오답=0
설문1(인식도)	VR, 리플렛 모두	3번 시행	직전	직후	4주후
설문2(기억력)	VR, 리플렛 모두	3번 시행
설문3(실천의지)		3번 시행
설문4(만족도)	VR만	1번 시행
ACT		2번 시행
atopy	1=양성	0=음성
ICS LABA LTRA	1=사용	2=미사용
