# Supplementary material for: Environmental management education using immersive virtual reality in asthmatic children in Korea: a randomized controlled study (secondary publication)
Source: J Educ Eval Health Prof. 2022 Jul 11;19:15. doi: 10.3352/jeehp.2022.19.15 (PMC9386170; doi:10.3352/jeehp.2022.19.15)
Supplement: Supplementary file 4 — Supplement 3. Survey items on awareness of environmental control, ability to remember educational content, and assessment of intent to act in study participants (in Korean). [file jeehp-19-15-suppl3.xlsx]

## Sheet: Sheet1
Supplement 3. Survey questionnaires items before and after the education for asthma patients
Awareness of environmental control in study subjects
	천식과 같은 알레르기질환은 우리 생활환경과 관련된 질환이다
	천식은 전염이 되는 질환이다
	천식은 약물치료도 중요하지만 환경관리가 중요하다
	꽃가루가 유행하는 시기에는 창문을 잘 닫아둔다
	애완동물털이나 꽃가루, 곰팡이도 천식의 원인이 될 수 있다.
Ability to remember about educational contents
	천식질환을 일으키는 원인물질을 모두 고르세요
	천식질환을 악화시키는 물질을 모두 고르세요
	실내 습도는 50% 이하로 유지합니다
	이불은 주1회 55˚C 이상 물로 세탁 후 햇볕 또는 건조기에 말립니다
	천 커튼을 사용하지말고 블라인드 커튼을 사용합니다
	애완동물 제거후 알레르겐이 4-5개월 동안 남아있으므로 카펫이나 침구를 세탁하고 공기청정기를 사용합니다
	꽃가루가 유행하는 시기에는 KF80, N95 마스크 착용 후 외출합니다
	천식환자는 향기가 많이나는 향수를 사용하지 않는 것이 좋습니다
	바퀴벌레가 서식하는 환경에서 천식 증상이 악화될 수 있습니다
	지하실, 벽장이나 창고, 낡은 벽지가 있는 실내는 곰팡이의 서식지가 될 수 있으므로 환경관리에 주의합니다
Assessment of intent to act in study subjects
	나는 앞으로 강아지나 고양이를 집안에서 키우지 않겠다
	나는 미세먼지나 꽃가루가 있는 날에는 가급적 실외활동을 하지 않겠다
	거실에 있는 카페트는 없애야 한다고 부모님께 요청하겠다
	나는 앞으로 실내에서는 담배를 피우면 안된다고 부모님께 말씀드리겠다
	나는 앞으로 집안 공기를 자주 환기시키고, 가족들에게도 환기를 말하겠다
	나는 앞으로 부모님께 방향제나 향수를 사용하지 말자고 말씀드리겠다
	나는 앞으로 집안을 청결히 해서 바퀴벌레가 살지 못하도록 하겠다
	나는 앞으로 집안의 습기많은 곳을 살펴보고, 곰팡이 있으면 말씀드리겠다
	나는 앞으로 침구류 빨래를 자주 하자고 부모님께 말씀드리겠다
	나는 앞으로 생활속에서 알레르기 원인물질이 있는지 잘 살피겠다
