# Supplementary material for: Environmental management education using immersive virtual reality in asthmatic children in Korea: a randomized controlled study (secondary publication)
Source: J Educ Eval Health Prof. 2022 Jul 11;19:15. doi: 10.3352/jeehp.2022.19.15 (PMC9386170; doi:10.3352/jeehp.2022.19.15)
Supplement: Supplementary file 5 — Supplement 4. Satisfaction survey items in virtual reality (in Korean). [file jeehp-19-15-suppl4.xlsx]

## Sheet: Sheet1
Supplement 4. Satisfaction survey items after the virtual reality education
	가상현실 교육이 재미있었다
	가상현실 교육 중에 어지럽지 않았다
	가상현실 사용이 알레르기질환과 환경관리방법에 도움이 많이 되었다
	가상현실 교육이 환경관리를 이해하는데 쉬웠다
	다음에도 가상현실을 이용한 알레르기질환 교육에 참여하고 싶다
